# Supplementary material for: Bio-Composite Nanogels Based on Chitosan and Hyaluronic Acid for the Treatment of Lung Infections
Source: Gels. 2024 Nov 1;10(11):709. doi: 10.3390/gels10110709 (PMC11594208; doi:10.3390/gels10110709)
Supplement: Supplementary file 1 [file gels-10-00709-s001.zip]

Archive with 1 entries (1 files):
- gels-3255050-supplementary.pdf
